# Supplementary material for: Hippocampal-dependent appetitive control is impaired by experimental exposure to a Western-style diet
Source: R Soc Open Sci. 2020 Feb 19;7(2):191338. doi: 10.1098/rsos.191338 (PMC7062097; doi:10.1098/rsos.191338)
Supplement: Experimental data [file rsos191338supp1.xlsx]

## Sheet: Sheet1
Subject_Number	Group	Age	Gender	Weight	Height	Waist	IPAQmetmins	Sleep quality	Western-style diet	TFEQ-RES	TFEQ-DIS	TFEQ-HUN	Matrix reasoning	DASS total	Session1 (Day 1)	Like BREKKY 1	Filling BREKKY 1	Digit_Span1	%Del Ret 1	prepos1_want	prepos1_like	prepos1_wantmore	change_Bloodgluc1	D1chhung	D1chfull	D1chthir	Brek1_energy	Brek1_vol	DASS-S	DASS-D	DASS-A	happy1	sad1	relaxed1	alert1	happy2	sad2	relaxed2	alert2	Session 2 (D8)	Like BREKKY 2	Filling BREKKY 2	Digit Span2	%Del Ret 2	prepos2_want	prepos2_like	prepos2_wantmore	change_Bloodgluc2	D8chhung
1	Control	23	1	56	166	81	4380	4	49	9	5	4	9	17		88	108	15	83.33	61	18.33	50.5	1.7	13	25	-72	2309.83	520.29	5	4	8	54	54	55	76	56	57	82	79		87	111	22	120	9.67	10.83	29	3.7	22
2	Treatment	20	1	71	175	85	8076	4	44	8	4	0	6	9		34	27	12	100	9	-7.67	-16.5	1.5	49	35	15	3610.19	577.4	5	3	1	61	4	89	59	52	2	94	75		53	81	17	50	-9.5	-4.5	-11.67	1.7	-8
3	Treatment	22	1	64	178.5	74.5	932	4	32	7	3	2	8	4		27	91	17	91.67	2.33	4.67	3.67	0.8	12	101	16	3659.17	583.57	1	2	1	116	0	116	100	116	0	116	92		87	62	21	100	-0.83	4.67	-0.5	1.4	1
4	Treatment	20	0	54	158	72	148.5	5	55	13	10	8	3	22		115	112	17	90	59.33	3.5	44.17	1.5	56	63	58	3385.27	544.23	8	11	3	60	9	49	82	101	3	102	84		112	111	15	100	46.67	11.83	63.83	1.5	84
5	Control	24	0	54	166	72.5	782	6	42	7	7	2	8	11		82	111	18	83.33	56.5	27.33	47.83	2.2	60	11	-12	2202.92	501.42	4	2	5	52	52	88	69	90	0	87	85		116	85	17	100	48.5	21	55.83	1	45
6	Control	20	0	55	166.5	81.5	727.5	6	56	4	1	12	5	9		92	102	17	91.67	38	16.83	20.83	0.3	6	50	15	2753.38	599.82	8	1	0	45	4	47	45	76	5	66	64		90	81	15	100	36.83	14.67	8.5	0.4	47
7	Treatment	25	1	78	183.5	82	12333	2	44	1	9	14	7	0		74	61	14	80	11.83	9.17	11.17	1.1	2	6	5	3740.4	596.58	0	0	0	59	36	77	73	69	29	71	61		70	70	17	100	30.83	15.83	4.67	0.2	-7
8	Control	30	1	65	170	85	1386	3	66	7	8	7	6	2		75	110	19	90	58.17	66.33	47.83	2	21	24	20	2748.96	598.46	0	1	1	75	27	61	85	93	9	90	61		96	104	16	100	73	17	74.83	1.8	1
9	Control	19	0	53	159.5	72	3564	4	59	5	4	8	7	14		74	114	15	81.82	5.17	1.33	10.33	1.7	60	89	73	2435.79	548.26	5	4	5	54	24	56	105	76	10	65	90		52	110	15	100	50	19.67	35.5	1.4	40
10	Treatment	32	1	80	173	100	2013	7	65	1	3	2	8	9		19	82	21	90.91	31.67	13.17	32	1.6	71	81	11	2983.85	473.34	6	2	1	100	6	104	105	111	6	108	111		7	86	23	90	25.5	44.33	30	2	14
11	Control	34	0	47	164.5	74	1390	5	59	4	1	4	3	15		83	116	16	87.5	62.33	36.17	41	1.2	58	57	59	2321.49	523.51	6	3	6	58	33	60	48	116	0	116	2		62	116	18	100	62.67	39.5	54.17	1.7	39
12	Control	20	0	44	161.5	69	990	5	40	5	5	4	6	17		62	76	14	90	23.33	10.5	44.83	2.4	37	2	-9	2116.26	481.54	7	6	4	40	57	60	40	42	41	60	51		39	81	19	80	27.5	21.83	34.5	3.1	70
13	Control	21	0	55	163.5	67	0	5	54	1	6	8	7	9		85	116	17	90	54.67	15.5	63	1.3	71	116	74	2345.89	523.88	6	3	0	80	9	96	36	96	0	90	72		79	116	20	100	94.67	11	71.83	1.6	59
14	Control	32	0	53	166	65.5	3012	5	58	7	6	8	6	11		72	111	12	88.89	33	3.5	48.67	1.2	-1	72	1	2659.96	587.55	8	3	0	57	14	79	95	73	34	57	101		65	96	14	100	33	12.17	43.33	2.1	69
15	Control	19	0	53	152	72	1920	3	51	7	8	6	9	0		68	114	19	90	20	11.17	6.33	2	56	62	27	2642.12	575.44	0	0	0	89	5	95	84	105	2	102	91		68	114	21	100	26.33	4.5	25.33	3.7	55
16	Control	21	1	62	164.5	78	5748	3	46	11	2	3	8	3		45	112	14	83.33	25.67	11.67	13.33	0.4	68	72	-2	2372.64	529.33	1	1	1	55	56	97	95	63	62	76	77		60	114	14	100	8.5	8	23.5	2.3	67
18	Control	23	0	48	159.5	68.5	6300	4	57	5	6	3	5	13		76	98	12	90	43	16.83	46.5	0.7	70	73	20	2708.59	589.49	6	3	4	53	23	36	75	76	4	70	74		83	107	19	91.67	37.5	22	42.83	2.6	78
19	Treatment	28	1	69.5	165	92	1386	5	42	10	6	2	9	6		97	92	14	100	21.83	13.17	31.33	2	74	-39	25	3866.47	613.39	3	1	2	63	37	77	69	49	46	55	39		84	56	13	100	14.17	13.5	28.17	0.9	29
20	Treatment	33	1	87	198	87	3813	5	62	12	12	10	5	15		111	112	18	70	26.17	-1.67	28	1.8	91	91	21	3998.12	633.65	6	3	6	71	7	94	45	73	4	65	64		97	116	16	62.5	21.5	24.67	23.5	2.4	98
21	Control	22	0	56	169	71	7170	6	54	10	9	6	5	13		57	116	16	91.67	85.33	18	87.67	1.8	116	107	16	1937.73	429.1	8	3	2	92	18	84	82	95	13	91	67		31	116	16	100	67.83	3.67	69	1.7	107
22	Control	23	0	50.5	163	71	3426	3	63	5	4	8	7	18		58	103	9	100	12.17	-0.33	14.17	0.6	68	76	-4	2093.41	481.89	9	6	3	111	4	59	59	35	81	40	39		14	96	13	87.5	22.5	0.83	23.17	1.3	52
23	Control	23	1	75	187	85	3559.5	4	48	14	4	8	8	6		27	91	11	80	2.67	30.67	3.5	1.6	88	74	60	2888.32	628.35	4	0	2	92	19	55	72	80	4	79	79		60	97	11	100	10.17	-15.5	6.83	2.5	108
24	Control	21	1	69	181	81.5	3045	5	67	12	3	6	8	1		67	92	17	81.82	25.17	17.83	37.5	1.6	40	42	20	2947.49	639.47	0	0	1	28	21	42	16	100	3	88	61		63	96	19	100	57.33	18.5	71.83	2.1	49
25	Treatment	25	0	66	165	89.5	198	3	42	10	12	15	8	15		79	87	15	77.78	6.17	7.5	10	2.6	40	10	26	3576.34	571.51	6	5	4	87	67	85	80	88	56	82	74		102	103	13	90.91	-0.67	4.17	2.33	2.2	10
26	Treatment	34	1	72	182	78	2160	3	66	12	11	3	5	3		25	115	13	91.67	43.17	10.83	37.5	1	15	90	33	3732.4	595.83	1	0	2	53	3	90	86	21	42	116	72		60	105	16	110	4.5	4.33	14.17	1.6	1
27	Treatment	23	0	70	165.5	82	2400	4	61	11	10	4	4	14		0	115	12	80	6.5	8.17	5.83	1.7	60	80	-50	3204.23	510.51	7	4	3	12	0	0	57	5	0	0	36		0	116	12	111.11	5.67	1	7.17	1.8	75
29	Treatment	20	0	68.5	176	77	622	2	58	4	4	5	4	1		116	116	24	91.67	29.83	11.33	52.67	0.7	39	44	10	3774.08	601.72	0	0	1	86	33	56	55	103	8	62	64		104	116	21	100	42	0.83	20	0.4	38
30	Treatment	22	1	86	186	94	1455	4	63	11	7	3	7	16		67	109	15	90.91	32.5	18	44.67	2.6	48	52	45	3831.32	609.79	7	5	4	84	16	80	65	60	66	86	55		45	110	14	83.33	10.67	4	18.5	1.6	1
31	Treatment	19	0	55	160.5	69	7464	4	54	6	11	7	7	19		22	116	19	90	35	4.5	50.67	2.3	89	116	24	2948.19	475.58	10	4	5	80	55	58	100	75	56	28	69		28	113	17	87.5	32.67	28.83	32.5	1	22
33	Control	26	0	56	162	79	4524	3	62	6	2	3	8	11		103	105	15	87.5	65	-0.83	78	2.3	60	73	34	2097.35	458.92	7	0	4	58	28	68	9	93	0	90	7		80	112	19	100	80.83	62.67	88	2	68
34	Control	27	0	55	172	75	330	5	68	11	9	6	3	16		69	84	8	83.33	17.83	20.83	41.5	1.7	44	43	22	2639.32	574.12	6	3	7	56	0	59	60	89	3	84	72		75	87	13	120	29.5	26.17	23	1.1	64
35	Treatment	20	1	73	170	80	6813	3	42	12	3	7	5	1		24	92	13	90.91	-1.17	-6.83	15.83	2.1	51	73	26	3898.38	618.73	0	0	1	51	10	36	68	77	15	82	56		107	89	7	87.5	32.33	36.5	49.5	2.2	75
36	Treatment	25	0	48	166	63.5	2719	5	50	8	3	0	8	7		26	115	21	116.67	42	0	9.17	1.1	3	36	30	2975.72	474.72	4	1	2	64	2	107	2	84	2	104	65		76	114	15	100	33	25.33	24.33	2.3	52
37	Treatment	21	1	66	174	86	4278	4	39	10	2	1	6	11		86	88	16	100	34.67	26	30.5	0.5	44	86	14	3666.33	583.27	6	1	4	72	6	51	60	78	3	67	65		106	111	15	100	13.5	8.67	11.5	1.5	74
38	Control	22	0	55.5	163.5	69.5	0	4	48	7	4	3	7	6		0	105	13	90	10.75	8.83	2	2.1	73	94	61	2605.89	576.54	2	1	3	34	46	85	13	26	4	10	35		0	98	13	109.09	7.17	1.5	3.17	1.2	94
39	Control	20	0	57	155	83	3519	4	37	17	13	3	5	15		72	100	15	100	10.33	13.33	32.17	1.5	83	81	-22	2486.13	554.92	8	4	3	39	1	29	32	51	57	106	3		51	75	18	100	34.83	2.83	7	0.6	27
40	Treatment	19	1	77	182	84	6708	3	46	1	4	9	5	1		116	116	12	110	81.67	18.67	57	1.1	115	116	3	3940.83	628.05	0	0	1	76	0	116	0	116	0	116	0		96	116	17	100	44.17	22.83	50.33	2.4	61
41	Treatment	21	1	74	183	78	2259	7	43	7	5	5	9	17		85	116	16	77.78	48.33	35.83	47.33	0.8	43	34	22	3752.76	597.98	3	10	4	62	61	85	86	56	57	92	64		110	45	20	90	43.33	0.17	78.67	1	5
42	Control	19	0	59	162	78	264	3	52	6	3	6	6	2		95	112	16	110	67.33	16.5	79.83	2.2	83	77	15	2620.57	574.78	0	1	1	61	16	62	80	92	7	82	56		66	101	17	100	66.67	18.67	86.67	1.7	85
43	Control	22	1	78	186	92	3450	3	53	1	4	4	9	5		106	84	15	100	38.67	29.17	38.5	2.6	65	64	27	2748.16	603.73	1	1	3	84	4	87	66	92	4	89	79		111	72	19	100	25.67	5.83	19.67	1.7	56
44	Control	21	0	53	157	69	1698	4	39	2	6	12	4	12		57	101	22	100	21.58	-0.33	4.33	1.5	14	51	-3	2651.12	588.32	9	1	2	70	20	37	44	47	3	54	20		80	114	15	90.91	26.67	8.67	20	2.5	30
45	Control	19	1	70	169	84	2676	5	85	11	10	7	6	28		79	79	13	100	17.5	30.67	26.83	0.1	9	28	6	2664.44	588.23	11	9	8	45	47	70	96	70	21	111	112		88	62	15	90	9.33	-2.17	34.17	0.4	35
46	Control	25	0	61	173	72	2466	2	48	4	5	6	9	1		52	113	20	100	39.17	35	59.5	0.6	107	108	-1	2199.57	502.68	1	0	0	89	4	91	97	67	4	98	65		42	100	20	110	53.5	40.83	66.67	1	107
47	Control	34	1	76	174	90	1417	3	54	9	5	3	5	10		96	94	18	100	32.17	20.67	39.5	1.1	26	42	9	2841.7	619.87	4	6	0	73	27	83	50	64	16	59	74		81	97	19	80	21.83	11.5	16.17	0.5	59
48	Treatment	22	1	77	180	80	4995	4	50	9	4	5	4	15		17	82	16	77.78	1	27.83	0.83	2	1	72	0	3525.75	563.5	4	6	5	75	2	98	28	64	16	97	57		0	26	13	100	7.67	14.17	16.17	2.2	1
49	Control	29	0	54	157.5	81	915	6	60	8	6	8	8	10		29	104	19	90.91	67.83	27.33	35.67	1.9	77	89	-43	2237.16	498.15	4	3	3	104	4	41	89	67	30	60	26		88	111	21	91.67	61.17	45.67	44.17	1.6	91
50	Control	22	1	62	183	79	1413	3	60	5	2	4	4	8		56	92	18	100	73.83	87.83	72.33	0.7	65	24	27	2081.03	447.39	3	2	3	99	0	101	110	87	11	74	108		64	104	18	100	58.17	63.83	58.5	1.7	54
51	Treatment	20	0	55	158	73.5	2586	7	44	19	7	0	7	29		67	116	16	90	35.33	19	48.67	2.6	26	45	49	3792.75	604.39	13	6	10	64	18	43	77	66	1	32	45		65	115	16	100	84.67	16.5	57.17	3.2	17
52	Treatment	19	0	71	168	80	2382	2	53	11	4	3	8	7		52	113	14	91.67	64.5	-0.5	64	2.5	66	84	-1	3731.4	594.04	2	0	5	54	12	33	80	62	3	20	30		54	116	20	100	56.33	47.17	66.67	1.7	7
53	Control	20	1	81	176	88.5	2217	4	47	3	2	2	8	3		66	115	19	83.33	48.33	17.17	75	0	16	43	14	2521.66	560.28	2	0	1	75	12	99	23	94	5	90	43		49	116	21	100	48.17	4.5	45.33	0.6	10
54	Treatment	21	1	60	171.5	67	9438	6	54	11	9	12	8	32		34	77	18	90.91	19.67	32.67	20	2.4	9	1	8	3443.24	552.89	11	10	11	49	0	64	60	55	0	80	49		86	116	14	88.89	2.5	-11.17	6.83	1.6	60
55	Treatment	34	1	76	170	102	8904	6	61	6	7	2	6	18		103	104	9	100	35.5	-1.83	51.17	0.3	61	-2	25	3687.33	588.27	7	5	6	105	14	60	80	110	3	15	53		85	107	12	75	15.67	6.5	23.5	1.2	49
56	Treatment	22	0	46.5	167	71	594	2	48	13	5	12	4	5		28	25	10	75	17.17	40	49	3.4	116	116	-35	2665.88	433.61	1	0	4	38	79	55	116	42	77	50	0		23	81	17	100	28.83	31.17	14	0.7	116
57	Treatment	23	1	79	193.5	81	1476	5	60	13	6	10	8	14		36	109	20	90	24.33	15.17	36.83	1.9	80	62	-1	3772.01	600.54	3	3	8	62	27	77	26	62	44	65	41		47	79	18	90	38.5	8.5	59.17	2.1	47
58	Control	22	0	57	152.5	79	1207.5	5	57	12	5	2	5	13		19	113	19	100	58.67	12	61.83	-0.1	112	111	-17	2786.58	608.92	5	5	3	51	6	54	96	54	4	87	110		11	110	21	100	28.5	7.17	37.5	0.9	69
59	Control	29	0	67	160	85.5	1194	5	62	11	10	10	2	13		69	100	15	81.82	30.5	6.33	30.17	1.6	60	34	22	2669.53	587.41	4	9	0	69	41	73	82	62	41	77	89		34	107	16	91.67	55.33	9.33	31	2.1	75
60	Treatment	21	0	55	160.5	75	2217	4	71	4	14	12	7	15		87	112	19	100	44.83	3.33	20.33	1.4	57	48	59	3579.86	571.1	9	1	5	67	38	108	85	84	33	88	50		102	102	16	90.91	22	26.67	16.5	1.1	53
61	Control	21	0	80	173	85.5	5652	5	48	6	6	2	8	5		56	116	17	100	31.83	15.5	27.33	1.4	55	79	16	2665.3	590.19	4	1	0	52	31	67	69	57	36	74	74		34	116	20	100	30	32	22.5	2.7	23
62	Treatment	20	1	81	174.5	96	1866	3	43	5	6	5	7	6		56	81	19	100	40.83	39	49.67	2.4	42	22	-64	3716.1	593.02	2	2	2	57	55	34	77	55	54	56	56		69	108	19	100	12.5	2.33	23.67	1.8	64
64	Control	22	1	82	181	95.5	1584	4	42	5	2	1	7	1		34	90	14	90	66.5	1.83	33.17	2.3	82	74	46	2208.22	503.93	0	1	0	51	10	78	33	74	3	79	21		67	111	14	100	32	-3.33	18.67	2.1	67
65	Treatment	25	1	44	157	77	240	5	65	8	3	7	7	30		63	66	19	100	31.33	-0.83	41	0.9	68	94	41	3272.7	525.75	10	13	7	66	20	73	76	63	26	59	83		81	83	21	90	63.5	2.17	48.83	2.3	60
66	Treatment	19	0	60	161	77	26364	5	56	10	5	3	7	3		43	116	11	100	62.17	15.33	25.17	1.8	3	14	24	2995.03	466.66	1	1	1	116	0	116	81	116	0	116	104		35	116	12	100	50.33	-0.33	29	1.9	81
67	Control	21	1	70	173	83	9171	5	75	4	6	7	8	14		58	103	12	91.67	18.67	28.33	49	-0.1	54	86	19	2500.55	561.07	5	3	6	53	24	39	50	66	21	50	55		67	98	10	77.78	54.33	35.33	58.33	1.7	53
68	Treatment	21	1	79	178	84	4851	4	38	13	3	2	8	6		53	115	14	90	28.83	31.33	28.33	2.8	26	42	18	3604.78	574.75	4	0	2	84	10	91	98	97	5	106	107		54	112	13	75	24.17	35.67	24.17	2	52
69	Control	18	1	61	162.5	68	101544	4	35	16	7	3	7	0		114	114	13	100	36.67	61.33	68.83	2	113	110	-9	2780.55	605.78	0	0	0	114	2	115	114	116	1	116	81		87	111	10	63.64	53.33	6.67	49.5	3.3	110
70	Control	19	0	55	167	73	1782	7	43	15	5	2	6	25		100	114	12	83.33	43.17	14	61.17	1.8	62	55	22	2511.09	549.23	7	16	2	54	52	45	72	62	53	45	58		94	110	7	90.91	25.33	15.33	35.33	1.8	76
71	Control	19	0	59	164	78	12611	6	41	12	9	12	6	14		9	105	10	83.33	15.67	13.5	20.17	2.9	56	80	32	2297.66	508.39	9	5	0	72	24	69	80	48	55	48	46		88	112	9	87.5	11	31	55.17	3.2	91
72	Treatment	20	0	60	164	72	45346	5	34	15	4	4	7	9		72	111	8	100	24.5	5.83	31.33	2.5	111	111	-111	3193.79	515.05	5	1	3	87	0	18	110	82	0	28	109		55	111	11	91.67	1.67	6.17	11.5	0.8	88
73	Control	19	0	62	171	70	5550	3	43	11	2	1	4	2		49	93	11	122.22	66.17	38.83	74	2.9	83	46	48	2625.58	589.49	1	1	0	48	0	111	46	100	0	111	86		69	111	8	100	54.67	46.5	61.33	3	82
74	Control	19	0	64	166	79	19404	5	53	4	6	2	6	1		67	106	8	100	30.33	15	29	0.5	67	68	9	2435.55	537.83	1	0	0	77	0	87	77	65	0	93	66		64	110	9	100	28.5	20.33	53.17	1	63
75	Control	18	0	43	148	71	297	5	48	7	10	12	9	19		32	105	8	100	59.5	32.17	63.17	2	76	45	18	1973.94	440.18	8	9	2	80	18	80	22	91	3	82	4		92	107	7	100	23.33	18.67	27.33	2.2	75
76	Treatment	19	0	58	167	61	5826	4	39	12	5	4	4	11		73	101	10	77.78	61.67	45.5	75.83	1.3	43	-36	24	2112.61	338.35	7	2	2	80	11	72	80	86	10	81	82		67	110	9	54.55	-10.17	19.33	85.67	2.6	77
77	Treatment	19	0	57.5	154.5	82.5	17988	5	49	7	5	4	9	7		112	97	10	100	74.33	32.67	67.67	1.3	51	47	22	2990.27	483.27	2	0	5	96	0	111	94	95	0	98	109		112	112	12	83.33	14.83	36.5	58.17	2.6	90
78	Treatment	19	0	52	164	72	25215	4	39	2	2	1	5	13		17	112	12	91.67	32.33	24.67	15.67	1.7	32	34	23	3301.22	529.35	4	6	3	52	4	88	78	54	3	81	74		80	112	11	100	28.17	27.67	29.33	1.9	-98
79	Control	19	1	63	169	82	11136	4	51	9	2	1	6	5		68	98	12	91.67	32.83	13	36.33	2.6	48	60	38	2369.45	537.27	4	1	0	78	11	53	74	99	7	77	55		75	107	16	100	20.33	7.5	48.83	2.2	48
80	Control	18	0	61	166	72	3610	5	50	17	12	2	8	2		84	109	0	100	75	3.5	38.67	2.6	50	30	-24	2588.34	573.25	0	1	1	79	12	84	81	90	17	90	78		65	107	0	90	49.5	17.17	45.5	1.8	54
81	Treatment	18	1	75	182	100	52276.5	7	47	12	3	2	6	1		62	112	12	91.67	36	17.67	34.17	4.1	70	52	0	3942.46	627.25	1	0	0	98	0	19	72	86	2	76	73		35	112	10	110	15.33	4.67	17	3.3	80
82	Treatment	21	0	49	156.5	64	2585.5	6	41	14	6	4	6	28		63	112	12	91.67	57.17	17.67	58.67	2.8	52	105	-6	3235.15	514.03	12	10	6	63	50	89	29	55	56	110	29		37	112	14	109.09	9.67	-2.83	9.67	2.1	21
83	Treatment	20	0	70	173.5	78.5	17262	2	57	12	4	2	7	6		79	112	11	100	52.33	24.83	59	2.4	96	95	33	4090.21	649.43	3	1	2	94	0	100	80	105	0	112	94		70	112	9	90	19.83	18	21.5	3	59
84	Treatment	21	1	74	176.5	90	18960	2	47	2	2	8	5	11		78	78	10	100	-12	16.17	21.83	2.5	53	34	32	4078.98	647.69	4	0	7	108	5	107	68	109	2	109	63		46	112	10	100	49.67	41.5	40	3	36
85	Treatment	19	0	71.5	163	89	4038	3	44	6	6	0	7	3		87	108	10	110	47.33	22.33	39	2	53	37	22	3618.71	578.31	2	1	0	77	19	93	67	77	20	56	57		95	105	14	100	34.33	29.5	32	0.7	70
86	Treatment	21	0	60	169	68	7554	7	43	11	5	7	7	7		33	109	11	109.09	57.33	33.17	19.33	1.7	70	85	8	3373.64	537.99	2	2	3	60	40	92	81	52	2	76	83		72	108	13	100	25.83	7.83	21.33	2	24
87	Treatment	19	0	55	157	69	720	4	53	4	3	8	4	1		69	105	11	100	60	26.5	57.33	3.3	50	85	-32	3708.24	592.87	0	0	1	84	4	91	90	92	0	58	57		99	112	11	72.73	34.5	50.33	43.33	2	71
88	Treatment	26	0	53	172	72	6425.5	4	52	9	5	13	3	8		53	112	8	87.5	27	44.17	63.83	2.1	90	103	71	3969.6	632.79	4	2	2	63	10	107	2	88	3	106	3		53	112	12	87.5	34.17	23.17	34.17	2	94
89	Control	24	0	64	172	76	1920	6	58	9	14	9	8	25		89	110	10	88.89	33.67	35.33	62.17	2.7	52	45	51	1831.96	406.95	13	8	4	68	2	110	94	112	0	112	91		75	103	11	125	33	38.17	58.33	2.4	29
91	Control	22	1	67	173	81	5940	3	56	2	2	7	7	15		10	67	11	110	23.67	6.83	25.5	1.7	19	40	23	2351.64	532.25	9	3	3	55	21	80	22	67	48	75	20		25	81	16	83.33	15.83	33.83	27.17	1.9	10
92	Control	19	1	53	172	70	28345.5	6	47	16	3	3	8	22		0	112	10	100	0	4	0	4.6	20	92	76	2389.28	535.75	6	9	7	52	55	34	80	8	61	12	86		28	97	11	88.89	5.5	6	2.67	3.3	53
93	Treatment	18	0	46	150.5	63	12000	7	46	4	6	7	3	4		94	100	11	90.91	32.83	10.33	16.83	3.1	27	65	-21	3616.59	576.39	1	3	0	103	2	106	11	108	2	112	4		95	112	9	90	0	0	58.83	2.9	104
94	Treatment	19	0	53	162	73	37746	4	51	6	9	10	8	24		66	48	13	88.89	23.83	14.67	31.17	1.8	25	11	28	3515.65	564.18	9	8	7	8	57	14	7	30	53	38	16		51	98	9	85.71	58.67	38.5	47	2.8	102
95	Treatment	19	0	53	166	78	4314	4	49	5	7	5	8	1		69	108	11	90.91	61	40.67	47.33	1.2	72	105	-96	3625.78	579.78	0	0	1	54	23	30	6	74	6	57	58		27	110	14	70	58	59.17	50.83	2	61
96	Control	24	1	69	175	83	4744	3	46	2	8	4	7	8		92	74	9	100	-27.17	2.17	5.33	0.8	19	30	-45	2263.94	499.32	5	1	2	69	27	106	64	72	52	57	56		87	84	14	100	18.67	-6.33	-3.33	3.3	37
97	Treatment	18	0	46	159	58.5	8245	4	48	7	2	4	9	10		25	78	14	81.82	25	5.67	35.67	0.8	25	21	-3	2330.82	371.17	6	2	2	83	3	78	70	38	3	35	66		48	91	14	80	22.67	19.33	36	-0.6	11
98	Control	19	1	71.5	178.5	79	37575	5	48	5	5	11	9	7		62	42	10	125	7.83	5	10.33	1.9	47	46	0	2505.44	559.59	3	3	1	53	0	80	55	47	0	77	51		70	70	8	100	7.33	9.33	6.17	2.9	45
99	Treatment	21	0	66	174	71	396	5	45	3	8	8	3	14		85	92	10	100	38	18.67	42.5	2.2	81	70	-24	3249.29	520.76	4	6	4	48	0	80	36	78	0	85	58		74	112	12	100	41.33	33.5	57.83	1.9	95
100	Treatment	22	0	49	158	63.5	6870	3	48	4	5	7	7	9		107	108	16	100	8.17	19	-3.33	0.6	49	59	-47	3225.66	517.46	5	3	1	95	7	49	84	109	4	74	108		50	110	13	100	16.67	32.5	-2.33	1.5	27
101	Control	20	1	60	158	76	8428	6	64	16	14	7	4	29		111	111	15	100	53	28.83	62.67		63	42	82	2602.42	562.18	16	5	8	95	31	41	62	99	27	72	66		111	111	14	100	94.83	41.67	71	3	93
102	Treatment	23	0	63	168	84	10008	3	71	10	8	5	6	10		70	57	16	80	25.67	-0.17	19.5	3.2	59	68	18	3158.28	507.1	3	6	1	76	22	67	27	98	5	73	28		41	42	14	80	34.83	16.67	15	2.3	27
103	Control	25	0	66	176.5	68	30078	2	43	12	9	12	9	10		77	70	7	88.89	9.17	16.5	7.33	2.1	48	65	-1	3070.05	664.15	1	3	6	88	8	77	15	95	8	84	7		46	70	13	90.91	20.17	8.17	16.33	1.9	46
104	Control	27	1	75	190.5	79	25328	5	57	7	8	13	9	8		44	77	9	90	-3.17	28.5	40.83	4.4	54	6	-4	2608.17	556.87	2	5	1	40	80	17	92	89	30	83	24		71	79	6	88.89	34.33	10	15	1.1	74
105	Treatment	31	0	54	168	72	7110	5	46	9	4	1	7	5		87	6	13	100	27.5	25.33	20.33	2.1	63	32	-42	3816.93	607.4	4	1	0	73	5	107	40	82	3	107	71		107	105	13	100	75.75	14.83	44.83	2.3	84
106	Control	27	1	75	174	77	27084	3	48	9	5	10	7	9		108	94	16	90	59	-4.17	54.83	1.4	42	66	-2	2848.93	626.96	4	3	2	109	3	77	78	96	4	91	55		81	106	14	100	29.5	0.17	31	1	36
107	Treatment	24	0	67	172.5	77	39928	4	55	15	8	8	9	6		85	96	13	100	47.17	21.17	26.67	1.3	83	84	18	3533.92	562.29	3	0	3	94	5	2	3	8	0	97	0		75	111	14	100	51.67	51.33	53	4.1	65
108	Treatment	18	0	57	170	67	4320	4	53	3	4	3	8	10		79	83	12	100	32.17	16	31.67	0.9	60	65	0	3739.43	594.91	4	4	2	61	5	89	5	74	4	72	2		40	109	14	100	22.33	19.67	23	1.6	64
109	Treatment	19	0	53	158.5	69	15513	4	62	7	5	6	5	7		87	111	10	90.91	46.5	32.83	61.67	2.5	32	29	-26	3994.01	634.15	3	0	4	70	30	57	97	103	6	95	88		59	111	12	90.91	6.17	36.67	17.67	2.8	31
110	Treatment	19	0	50	157	67.5	10224	4	65	4	2	4	4	9		100	109	10	100	63.5	-5.5	65.17	2.4	30	30	1	3004.79	472.62	4	1	4	92	9	99	89	75	3	74	57		91	104	10	100	44.83	10.17	56.83	3.4	34
[truncated: 35 more columns]
